# Supplementary material for: Retinal Vascular Signs as Screening and Prognostic Factors for Chronic Kidney Disease: A Systematic Review and Meta-Analysis of Current Evidence
Source: J Pers Med. 2021 Jul 15;11(7):665. doi: 10.3390/jpm11070665 (PMC8307097; doi:10.3390/jpm11070665)
Supplement: Supplementary file 1 [file jpm-11-00665-s001.zip]

Archive with 1 entries (1 files):
- jpm-1286843-supplementary.pdf
